# Supplementary material for: Intestinal Microbiota and Host Cooperate for Adaptation as a Hologenome
Source: mSystems. 2022 Jan 11;7(1):e01261-21. doi: 10.1128/msystems.01261-21 (PMC8751389; doi:10.1128/msystems.01261-21)
Supplement: TABLE S1 [file msystems.01261-21-st001.xlsx]

## Sheet: Table S1
Table S1 Information of HWS and LWS lines and samples of HWS and LWS lines by trait, intestinal segment, and sex.
Chicken	Trait	Sex	Duodenum	Jejunum	Ileum	Ceca	Cecal tissue	Colon
LM4259	LWS	Male	√		√	√	√	√
LM4277	LWS	Male			√	√	√	√
LM4278	LWS	Male			√	√	√	√
LM4291	LWS	Male	√		√	√	√	√
LM4334	LWS	Male	√		√	√	√	√
LF4171	LWS	Female	√	√	√	√	√	√
LF4199	LWS	Female	√	√	√	√	√	√
LF4203	LWS	Female			√	√	√	√
LF4282	LWS	Female			√	√	√	√
LF4287	LWS	Female	√		√	√	√	√
HM3983	HWS	Male		√	√	√	√	√
HM3999	HWS	Male	√	√	√	√	√	√
HM4089	HWS	Male	√	√	√	√	√	√
HM4101	HWS	Male	√		√	√	√	√
HM4144	HWS	Male	√	√	√	√	√	√
HF4059	HWS	Female		√	√	√	√	√
HF4118	HWS	Female	√	√	√	√	√	√
HF4145	HWS	Female	√	√	√	√	√	√
HF4138	HWS	Female	√	√	√	√	√	√
HF4096	HWS	Female	√	√	√	√	√	√
In total, 85 intestinal content samples
