# Supplementary material for: Intestinal Microbiota and Host Cooperate for Adaptation as a Hologenome
Source: mSystems. 2022 Jan 11;7(1):e01261-21. doi: 10.1128/msystems.01261-21 (PMC8751389; doi:10.1128/msystems.01261-21)
Supplement: TABLE S2 [file msystems.01261-21-st002.xlsx]

## Sheet: Table S2
Table S2 The abundance of phyla and genera in intestinal segments.
Taxon	Level	Duodenum	Jejunum	Ileum	Ceca	Colon
Firmicutes	Phylum	0.305266	0.416934	0.253133	0.49983	0.249606
Bacteria; unclassfied	Phylum	0.0613737	0.0650831	0.0498219	0.247542	0.0575381
Bacteroidetes	Phylum	0.00191086	0.000698535	0.00579704	0.133157	0.0233877
Proteobacteria	Phylum	0.516737	0.423539	0.623137	0.0619209	0.559507
Euryarchaeota	Phylum	1.73657e-05	9.03873e-06	0.000279425	0.0179554	0.00365973
Fusobacteria	Phylum	0.00173462	0.000234912	0.00298905	0.0174498	0.0864802
Synergistetes	Phylum	0.0027486	0.000226478	0.000732724	0.00529707	0.000973833
Lentisphaerae	Phylum	0.000477114	9.97586e-05	0.000388891	0.00614832	0.000863743
Actinobacteria	Phylum	0.093624	0.0814756	0.0406495	0.0036411	0.013269
Deferribacteres	Phylum	3.34697e-06	6.82615e-07	0.00016589	0.00541903	0.000667032
Verrucomicrobia	Phylum	8.76615e-05	1.34712e-05	7.97915e-05	0.00119784	0.000198358
Cyanobacteria	Phylum	0.0149139	0.0103923	0.0215183	9.92202e-05	0.00347639
Spirochaetes	Phylum	5.71769e-05	1.00796e-05	2.46854e-05	2.07033e-06	3.59297e-05
Deinococcus-Thermus	Phylum	0.000606355	0.000722296	0.000137898	4.97352e-06	4.85173e-05
Bacteria; OD1	Phylum	0	0	7.45768e-06	1.32595e-06	0
Bacteria; Planctomycetes	Phylum	0	0	5.76445e-06	7.15471e-07	0
Bacteria; TM7	Phylum	0.000205492	5.04201e-05	0.00015703	7.15471e-07	3.61862e-05
Bacteria; Acidobacteria	Phylum	1.90452e-05	1.22524e-05	1.8413e-06	0	0
Bacteria; Chlamydiae	Phylum	1.36965e-06	9.02877e-05	5.6755e-06	0	0
Bacteria; Tenericutes	Phylum	0	0	1.29698e-06	0	1.6009e-05
Bacteroides	Genus	9.5421e-07	0	1.30312e-05	0.215151	0.000152344
Bacteria; unclassfied	Genus	0.0605747	0.0808799	0.0498219	0.141476	0.0575381
Prevotella	Genus	0	0	9.56755e-07	0.0540703	3.14015e-06
Faecalibacterium	Genus	0.000244196	5.44934e-05	0.000830544	0.0489216	0.00619558
Clostridium	Genus	0.00266687	0.000737129	0.00184367	0.0486052	0.0245083
Ruminococcus	Genus	0.000254927	9.41689e-05	0.000119598	0.0484002	0.000312449
Methanocorpusculum	Genus	1.29133e-05	1.04209e-05	0.000276766	0.0211301	0.00364647
Fusobacteriaceae; unclassfied	Genus	0.00186255	0.000240803	0.0029822	0.0174444	0.0864635
Escherichia/Shigella	Genus	0.377705	0.373011	0.330137	0.00753284	0.282259
Lactobacillus	Genus	0.249199	0.295072	0.180795	0.00522461	0.0331889
Acinetobacter	Genus	0.00456484	0.00372922	0.0841156	0.00461094	0.175419
Enterobacteriaceae; unclassfied	Genus	0.0699941	0.0825637	0.0805994	0.00178173	0.035124
Aeriscardovia	Genus	0.0909347	0.0727469	0.0342302	0.00145265	0.0113751
Psychrobacter	Genus	0.00561005	0.00574872	0.0928484	0.000716937	0.0376029
