# Supplementary material for: Intestinal Microbiota and Host Cooperate for Adaptation as a Hologenome
Source: mSystems. 2022 Jan 11;7(1):e01261-21. doi: 10.1128/msystems.01261-21 (PMC8751389; doi:10.1128/msystems.01261-21)
Supplement: TABLE S3 [file msystems.01261-21-st003.xlsx]

## Sheet: Table S3
Table S3 Comparisons of alpha diversity indices of intestinal microbiota among intestinal segments.
Alpha diversity indices	Tukey's multiple comparisons test	Mean Diff.	95% CI of diff.	Significant?	Summary
shannon	Ceca vs. Duodenum	3.096	2.346 to 3.845	Yes	****
shannon	Ceca vs. Jejunum	3.491	2.684 to 4.299	Yes	****
shannon	Ceca vs. Ileum	2.948	2.268 to 3.628	Yes	****
shannon	Ceca vs. Feces	2.497	1.817 to 3.178	Yes	****
shannon	Duodenum vs. Jejunum	0.3956	-0.4711 to 1.262	No	ns
shannon	Duodenum vs. Ileum	-0.1476	-0.8972 to 0.6019	No	ns
shannon	Duodenum vs. Feces	-0.5983	-1.348 to 0.1512	No	ns
shannon	Jejunum vs. Ileum	-0.5432	-1.351 to 0.2642	No	ns
shannon	Jejunum vs. Feces	-0.9939	-1.801 to -0.1865	Yes	**
shannon	Ileum vs. Feces	-0.4507	-1.131 to 0.2295	No	ns
simpson	Ceca vs. Duodenum	-0.3789	-0.5378 to -0.2200	Yes	****
simpson	Ceca vs. Jejunum	-0.4101	-0.5814 to -0.2389	Yes	****
simpson	Ceca vs. Ileum	-0.2909	-0.4351 to -0.1466	Yes	****
simpson	Ceca vs. Feces	-0.2679	-0.4121 to -0.1237	Yes	****
simpson	Duodenum vs. Jejunum	-0.03125	-0.2150 to 0.1525	No	ns
simpson	Duodenum vs. Ileum	0.08804	-0.07091 to 0.2470	No	ns
simpson	Duodenum vs. Feces	0.111	-0.04796 to 0.2699	No	ns
simpson	Jejunum vs. Ileum	0.1193	-0.05194 to 0.2905	No	ns
simpson	Jejunum vs. Feces	0.1422	-0.02899 to 0.3135	No	ns
simpson	Ileum vs. Feces	0.02295	-0.1213 to 0.1672	No	ns
Chao1	Ceca vs. Duodenum	1764	1215 to 2314	Yes	****
Chao1	Ceca vs. Jejunum	2229	1637 to 2820	Yes	****
Chao1	Ceca vs. Ileum	1589	1091 to 2088	Yes	****
Chao1	Ceca vs. Feces	1355	856.3 to 1853	Yes	****
Chao1	Duodenum vs. Jejunum	464.3	-170.9 to 1099	No	ns
Chao1	Duodenum vs. Ileum	-175.2	-724.5 to 374.2	No	ns
Chao1	Duodenum vs. Feces	-409.5	-958.8 to 139.9	No	ns
Chao1	Jejunum vs. Ileum	-639.4	-1231 to -47.66	Yes	*
Chao1	Jejunum vs. Feces	-873.7	-1466 to -282.0	Yes	***
Chao1	Ileum vs. Feces	-234.3	-732.8 to 264.2	No	ns
ACE	Ceca vs. Duodenum	2334	1657 to 3011	Yes	****
ACE	Ceca vs. Jejunum	2500	1791 to 3210	Yes	****
ACE	Ceca vs. Ileum	1781	1167 to 2395	Yes	****
ACE	Ceca vs. Feces	1459	836.9 to 2082	Yes	****
ACE	Duodenum vs. Jejunum	166	-598.3 to 930.3	No	ns
ACE	Duodenum vs. Ileum	-553.4	-1230 to 123.6	No	ns
ACE	Duodenum vs. Feces	-875	-1559 to -190.7	Yes	**
ACE	Jejunum vs. Ileum	-719.4	-1429 to -10.03	Yes	*
ACE	Jejunum vs. Feces	-1041	-1757 to -324.7	Yes	**
ACE	Ileum vs. Feces	-321.6	-944.0 to 300.8	No	ns
