# Supplementary material for: Intestinal Microbiota and Host Cooperate for Adaptation as a Hologenome
Source: mSystems. 2022 Jan 11;7(1):e01261-21. doi: 10.1128/msystems.01261-21 (PMC8751389; doi:10.1128/msystems.01261-21)
Supplement: TABLE S4 [file msystems.01261-21-st004.xlsx]

## Sheet: Table S4
Table S4 Correlations among intestinal segments for HWS and LWS.
	Duodenum		Jejunum		Ileum		Ceca		Colon
	HWS	LWS	HWS	LWS	HWS	LWS	HWS	LWS	HWS	LWS
Duodenum	1	1	0.72416	0.5579	0.78126	0.89073	0.12532	0.08751	0.32929	0.92289
Jejunum			1	1	0.954711	0.701128	0.135803	0.052575	0.525875	0.489176
Ileum					1	1	0.125783	0.091351	0.663226	0.877252
Ceca							1	1	0.434925	0.489176
Colon									1	1
