# Supplementary material for: Intestinal Microbiota and Host Cooperate for Adaptation as a Hologenome
Source: mSystems. 2022 Jan 11;7(1):e01261-21. doi: 10.1128/msystems.01261-21 (PMC8751389; doi:10.1128/msystems.01261-21)
Supplement: TABLE S5 [file msystems.01261-21-st005.xlsx]

## Sheet: Table S5
Table S5 Different microbes in duodenum, jejunum, ileum, ceca, and colon of HWS and LWS.
Taxon	Line	LDA Score	p value	Taxon level	Intestinal segments
Firmicutes	HWS	5.36089	0.0455003	Phylum	Duodenum
Synergistetes	HWS	4.59158	0.0455003	Phylum	Duodenum
Actinobacteria	HWS	4.75812	0.0455003	Phylum	Duodenum
Proteobacteria	LWS	5.43729	0.022271	Phylum	Duodenum
Actinobacteria	HWS	5.22246	0.00298491	Class	Duodenum
Bacilli	HWS	5.44443	0.0045087	Class	Duodenum
Gammaproteobacteria	LWS	5.60128	0.00982327	Class	Duodenum
Enterobacteriales	LWS	5.48592	0.00982327	Order	Duodenum
Pseudomonadales	LWS	4.84994	0.0045087	Order	Duodenum
Bifidobacteriales	HWS	4.88907	0.00298491	Order	Duodenum
Lactobacillales	HWS	5.30574	0.00298491	Order	Duodenum
Bacillaceae	LWS	4.0796	0.0388671	Family	Duodenum
Cytophagaceae	LWS	4.78613	0.0201368	Family	Duodenum
IncertaeSedisXI	HWS	4.13956	0.0141714	Family	Duodenum
Enterobacteriaceae	LWS	5.49559	0.00982327	Family	Duodenum
Moraxellaceae	LWS	3.6679	0.0045087	Family	Duodenum
Lactobacillaceae	HWS	5.29291	0.00298491	Family	Duodenum
Bifidobacteriaceae	HWS	4.88356	0.00298491	Family	Duodenum
Sphingomonas	HWS	4.09654	0.0455	Genus	Duodenum
Janibacter	HWS	4.87254	0.043495	Genus	Duodenum
Novosphingobium	HWS	4.97367	0.036276	Genus	Duodenum
Dermacoccus	HWS	4.0237	0.036276	Genus	Duodenum
Aeriscardovia	HWS	4.8392	0.032125	Genus	Duodenum
Staphylococcus	HWS	4.28496	0.032125	Genus	Duodenum
Janthinobacterium	HWS	4.17729	0.032125	Genus	Duodenum
Lactococcus	HWS	3.8836	0.032125	Genus	Duodenum
Blautia	HWS	3.53773	0.032125	Genus	Duodenum
Finegoldia	HWS	4.52019	0.014556	Genus	Duodenum
Pseudobutyrivibrio	LWS	5.1385	0.012961	Genus	Duodenum
Lactobacillus	HWS	5.31286	0.010128	Genus	Duodenum
Escherichia_Shigella	LWS	5.48136	0.006642	Genus	Duodenum
Subdoligranulum	HWS	3.70338	0.006642	Genus	Duodenum
Chlamydiae	LWS	2.22739	0.0397569	Class	Jejunum
Lentisphaeria	HWS	2.21371	0.0334901	Class	Jejunum
Chlamydiales	LWS	2.16237	0.0397569	Order	Jejunum
Victivallales	HWS	2.19867	0.0334901	Order	Jejunum
Victivallaceae	HWS	2.06524	0.0334901	Family	Jejunum
Alistipes	HWS	2.07114	0.0338949	Genus	Jejunum
Turicibacter	LWS	2.11113	0.0338949	Genus	Jejunum
Ruminococcus	HWS	2.09167	0.0334901	Genus	Jejunum
Victivallis	HWS	2.16211	0.0334901	Genus	Jejunum
Deferribacteres	HWS	2.58556	0.00145086	Phylum	ileum
Euryarchaeota	HWS	2.81254	0.000327414	Phylum	ileum
Fusobacteria	HWS	3.17265	0.000238563	Phylum	ileum
OD1_genera_incertae_sedis	LWS	2.41841	0.033273	Class	ileum
Sphingobacteria	LWS	2.99123	0.0283655	Class	ileum
Subdivision3	LWS	2.39445	0.00517529	Class	ileum
Chlamydiae	LWS	2.43198	0.00517529	Class	ileum
Fusobacteria	HWS	3.08799	0.00249691	Class	ileum
Epsilonproteobacteria	HWS	2.74654	0.000880743	Class	ileum
Deferribacteres	HWS	2.17627	0.000381058	Class	ileum
Methanomicrobia	HWS	2.45403	0.000157052	Class	ileum
Pasteurellales	HWS	3.67943	0.0493662	Order	ileum
Sphingobacteriales	LWS	2.97454	0.0283655	Order	ileum
Other	HWS	2.74003	0.0233422	Order	ileum
Fusobacteriales	HWS	3.10118	0.00249691	Order	ileum
Campylobacterales	HWS	2.72501	0.000880743	Order	ileum
Deferribacterales	HWS	2.14617	0.000381058	Order	ileum
Methanomicrobiales	HWS	2.38052	0.000157052	Order	ileum
Desulfovibrionaceae	HWS	2.2244	0.0493662	Family	ileum
Pasteurellaceae	LWS	3.7593	0.0493662	Family	ileum
Pseudomonadaceae	LWS	2.99157	0.0342937	Family	ileum
Dietziaceae	LWS	2.07554	0.0305705	Family	ileum
Peptococcaceae	LWS	3.13455	0.0233422	Family	ileum
Cytophagaceae	LWS	2.98653	0.0233422	Family	ileum
Veillonellaceae	HWS	2.57272	0.0126111	Family	ileum
Clostridiaceae	HWS	2.64795	0.0101652	Family	ileum
Paenibacillaceae	LWS	2.3386	0.0065017	Family	ileum
Nocardioidaceae	LWS	2.30292	0.00517529	Family	ileum
Fusobacteriaceae	HWS	3.09553	0.00249691	Family	ileum
Ruminococcaceae	HWS	3.33095	0.00193973	Family	ileum
Helicobacteraceae	HWS	2.79693	0.000880743	Family	ileum
Planococcaceae	HWS	3.07239	0.000506541	Family	ileum
Deferribacteraceae	HWS	2.11296	0.000381058	Family	ileum
Methanocorpusculaceae	HWS	2.41057	0.000157052	Family	ileum
Pseudomonas	LWS	2.99689	0.0493662	Genus	ileum
Aquimonas	LWS	2.06699	0.045098	Genus	ileum
Roseburia	LWS	2.28034	0.0434643	Genus	ileum
Gallibacterium	LWS	3.89882	0.04125	Genus	ileum
Marmoricola	LWS	2.87892	0.0305705	Genus	ileum
Elizabethkingia	LWS	2.58952	0.0305705	Genus	ileum
Dietzia	LWS	2.20537	0.0305705	Genus	ileum
Lawsonia	LWS	2.05049	0.0305705	Genus	ileum
Flectobacillus	LWS	3.07338	0.0283656	Genus	ileum
Desulfovibrio	HWS	2.05944	0.0283655	Genus	ileum
Bacillus	HWS	2.60268	0.0251003	Genus	ileum
Desulfosporosinus	LWS	3.22477	0.0233422	Genus	ileum
Cloacibacterium	LWS	2.30108	0.0204987	Genus	ileum
Lysinibacillus	LWS	3.45632	0.0155644	Genus	ileum
Avibacterium	HWS	2.16708	0.0155255	Genus	ileum
Alkalibacter	LWS	2.62712	0.0154091	Genus	ileum
Sediminibacterium	LWS	2.13742	0.0150301	Genus	ileum
Akkermansia	LWS	2.36809	0.013002	Genus	ileum
Psychrobacter	LWS	4.70315	0.0126111	Genus	ileum
Flavobacterium	LWS	2.60122	0.0126111	Genus	ileum
Neisseria	HWS	2.22009	0.0118368	Genus	ileum
Clostridium	HWS	2.99543	0.008151	Genus	ileum
Pseudorhodoferax	LWS	2.34011	0.0051753	Genus	ileum
Emticicia	LWS	2.18441	0.0051753	Genus	ileum
Megamonas	HWS	2.3225	0.0043295	Genus	ileum
Anaerosporobacter	LWS	2.47642	0.0031971	Genus	ileum
Paenibacillus	HWS	2.35635	0.0024969	Genus	ileum
Sporosarcina	HWS	3.10219	0.0019397	Genus	ileum
Rubrobacter	LWS	2.21281	0.0019063	Genus	ileum
Parasutterella	LWS	2.08509	0.0019063	Genus	ileum
Parabacteroides	LWS	2.00251	0.0019063	Genus	ileum
Caulobacter	LWS	2.55049	0.0006547	Genus	ileum
Helicobacter	HWS	2.81592	0.0005065	Genus	ileum
Oscillibacter	HWS	2.74446	0.0003811	Genus	ileum
Sporobacter	HWS	2.52002	0.0002851	Genus	ileum
Mucispirillum	HWS	2.32913	0.0002851	Genus	ileum
Janthinobacterium	LWS	2.40459	0.0001964	Genus	ileum
Faecalibacterium	HWS	3.00683	0.0001571	Genus	ileum
Methanocorpusculum	HWS	2.5961	0.0001571	Genus	ileum
Stenotrophomonas	LWS	3.4312	0.0001279	Genus	ileum
Fusobacteria	HWS	4.24816	0.033763	Phylum	Ceca
Firmicutes	LWS	4.61718	0.0274863	Phylum	Ceca
Euryarchaeota	HWS	4.24219	0.0113693	Phylum	Ceca
Bacteroidetes	HWS	4.63843	0.00426672	Phylum	Ceca
Actinobacteria	HWS	3.29053	0.04125	Class	Ceca
Deltaproteobacteria	LWS	3.67212	0.0342937	Class	Ceca
Methanomicrobia	HWS	3.90513	0.0155644	Class	Ceca
Flavobacteria	HWS	2.23211	0.0124481	Class	Ceca
Fusobacteria	HWS	3.9609	0.0101652	Class	Ceca
Verrucomicrobiae	LWS	2.89426	0.00815097	Class	Ceca
Bacilli	HWS	3.47104	0.00249691	Class	Ceca
Bacillales	LWS	4.86568	0.0493662	Order	Ceca
Caulobacterales	LWS	3.97407	0.0476629	Order	Ceca
Enterobacteriales	LWS	5.14928	0.04125	Order	Ceca
Lactobacillales	HWS	4.35579	0.0155644	Order	Ceca
Bifidobacteriales	HWS	4.01029	0.0126111	Order	Ceca
Erysipelotrichales	HWS	3.4981	0.0101652	Order	Ceca
Coriobacteriales	HWS	3.53402	0.0101652	Order	Ceca
Spirochaetales	LWS	4.7777	0.00704749	Order	Ceca
Subdivision5_genera_incertae_sedis	LWS	4.57757	0.00214621	Order	Ceca
Propionibacteriaceae	HWS	3.78193	0.0305705	Family	Ceca
Streptophyta	LWS	3.55257	0.0283655	Family	Ceca
Flavobacteriaceae	HWS	2.93203	0.0191303	Family	Ceca
Lactobacillaceae	HWS	3.51003	0.0191099	Family	Ceca
Fusobacteriaceae	HWS	4.23196	0.0191099	Family	Ceca
Erysipelotrichaceae	LWS	3.83959	0.0191099	Family	Ceca
Oxalobacteraceae	LWS	2.98315	0.0101652	Family	Ceca
Aerococcaceae	LWS	3.49487	0.0080554	Family	Ceca
Verrucomicrobiaceae	LWS	3.2386	0.00515896	Family	Ceca
Actinobacteria	HWS	4.27662	0.033763	Phylum	Colon
Alphaproteobacteria	LWS	2.52342	0.0233422	Class	Colon
TM7_genera_incertae_sedis	LWS	3.03908	0.0205103	Class	Colon
Erysipelotrichi	HWS	3.46871	0.0101652	Class	Colon
Actinobacteria	HWS	4.00971	0.00815097	Class	Colon
Spirochaetes	LWS	2.67285	0.00704749	Class	Colon
Subdivision5	LWS	3.03363	0.00214621	Class	Colon
Bifidobacteriales	HWS	3.0689	0.0493662	Order	Colon
Desulfovibrionales	LWS	3.68591	0.04125	Order	Colon
Pseudomonadales	HWS	3.53435	0.0283655	Order	Colon
Methanomicrobiales	HWS	3.91109	0.0191099	Order	Colon
Flavobacteriales	HWS	3.09748	0.0154744	Order	Colon
Fusobacteriales	HWS	3.98044	0.0101652	Order	Colon
Verrucomicrobiales	LWS	3.10058	0.00815097	Order	Colon
Lactobacillales	HWS	3.4868	0.0031971	Order	Colon
Fusobacteriaceae	HWS	4.53874	0.04125	Family	Colon
Enterobacteriaceae	LWS	5.20334	0.04125	Family	Colon
Planococcaceae	LWS	4.46529	0.0155644	Family	Colon
Spirochaetaceae	LWS	4.46645	0.0112099	Family	Colon
Erysipelotrichaceae	HWS	3.67962	0.0101652	Family	Colon
Coriobacteriaceae	HWS	3.57807	0.0101652	Family	Colon
Bifidobacteriaceae	HWS	4.05948	0.0101652	Family	Colon
Lactobacillaceae	HWS	4.41528	0.0031971	Family	Colon
Paenibacillus	LWS	4.39792	0.04125	Genus	Colon
Faecalibacterium	HWS	4.38059	0.04125	Genus	Colon
Megamonas	HWS	3.80814	0.0370345	Genus	Colon
Olsenella	HWS	3.41585	0.0342937	Genus	Colon
Escherichia_Shigella	LWS	5.13013	0.0191099	Genus	Colon
Sporosarcina	LWS	4.76588	0.0191099	Genus	Colon
Anaerosporobacter	LWS	3.16321	0.0155644	Genus	Colon
Treponema	LWS	3.90177	0.0089139	Genus	Colon
Streptococcus	LWS	3.96656	0.0064215	Genus	Colon
Parabacteroides	LWS	3.63066	0.0051711	Genus	Colon
Aeriscardovia	HWS	4.23315	0.005159	Genus	Colon
Roseburia	LWS	3.98065	0.0033641	Genus	Colon
Parasutterella	LWS	3.81436	0.0016646	Genus	Colon
Lactobacillus	HWS	4.57801	0.0005065	Genus	Colon
